# Supplementary material for: MARCH5 Promotes Cardiac Hypertrophy by Regulating Akt/mTOR/Gsk‐3β/GATA4 Signalling Pathway
Source: J Cell Mol Med. 2025 Aug 3;29(15):e70735. doi: 10.1111/jcmm.70735 (PMC12318481; doi:10.1111/jcmm.70735)
Supplement: Supplementary file 1 — Figure S1. [file JCMM-29-e70735-s001.zip]

Archive with 5 entries (5 files):
- Figure S1.jpg
- Figure S2.jpg
- Figure S3.jpg
- Figures S1-S3 file and Supplementary material document.7z
- Supplementary Materials.docx
